# Supplementary material for: Cell-type-specific ablation of siRNAs by Arabidopsis RTL1 reveals a role of phloem companion cells in systemic post-transcriptional gene silencing
Source: Nucleic Acids Res. 2026 Apr 23;54(8):gkag388. doi: 10.1093/nar/gkag388 (PMC13103733; doi:10.1093/nar/gkag388)
Supplement: gkag388_Supplemental_File [file gkag388_supplemental_file.xlsx]

## Sheet: Primers
Gene	Usage	Primer Name	Primer sequence
TAS1	Oligo probe	TAS1_miR175	TACGCTATGTTGGACTTAGAA
TAS2	Oligo probe	TAS2_as_F	AAGTATCATCATTCGCTTGGA
TAS3	Oligo probe	asTAS3 5\'D7+	TGGGGTCTTACAAGGTCAAGA
IR71	Oligo probe	IR71-as	TCCTTTCCCTTTCCCTTTCTAC
U6	Oligo probe	U6 primer	TTGCGTGTCATCCTTGCGCAGG
GUS	DNA probe	3' GUS fw	AGTGCACGGGAATATTTCG
		3' GUS rev	TTTCACCGAAGTTCATGCC
SUL	DNA Probe	SUL_5pFor	TCTGCAATCTGGGCTTCTCCT
		SUL_3pRev	TCGGCGAACTTCTCGGAAACT
Table S1: List of primers used in this study
